# Supplementary material for: The genome of the live-bearing fish Heterandria formosa implicates a role of conserved vertebrate genes in the evolution of placental fish
Source: BMC Evol Biol. 2019 Jul 26;19:156. doi: 10.1186/s12862-019-1484-2 (PMC6660938; doi:10.1186/s12862-019-1484-2)
Supplement: Supplementary file 1 — Table S1. Literature study on all genes positively selected exclusively in H. formosa. (XLSX 16 kb) [file 12862_2019_1484_MOESM1_ESM.xlsx]

## Sheet: Sheet1
SI 1: Literature study on all genes positively selected exclusively in H. formosa
Gene symbol	Function	Placenta?	Placental expression (human)*	Placental expression rank (out of 37 tissues)*	In P. prolifica placenta/ovary transcriptome?	Ref
From positive selection analysis:
Pla2g2a	calcium-dependent secretory phospholipase A2, steroid metabolism	Isolated from placenta, proposed role in placental steroid and fatty acid metabolism	35.7 TPM	6	no/no	[1, 2]
Timp4	secretory inhibitors of the matrix metalloproteinases; zinc-binding	Yes, involved in endometrial tissue remodeling	9.6 TPM	4	yes/yes	[3]
Rbl1	Key regulator of entry into cell division, tumor suppressor gene	Yes, associated with placental development and trophoblast proliferation	4.9 TPM	8	yes/yes	[4]
Cldnd	claudin d protein; tight junction protein in epithelial cells	Claudins are involved in placental tight junctions, and activate matrix metalloproteinases. This claudin is specific for teleosts.	Not present in human	NA	yes/yes	[5-7]
Tmem230	involved in vesicles trafficking and recycling	Expressed in human placenta, but no literature on function there: only brain function has been described	104.1 TPM	18	yes/yes	[8, 9]
Kiaa1324	cellular response to stress	Negatively regulates endometrial cell proliferation, but increases endometrial cell survival under stress	0.3 TPM	31	yes/yes	[10]
Pnkd	Probable hydrolase Pnkd (part of NF-kappa-B signaling pathway)	No, proposed role in Myofibrillogenesis; localized to synapse	67.6 TPM	11	yes/yes	[11]
Mmp15	Zn/Ca binding matrix metalloproteinase	Yes, essential in placental labyrinth formation, tissue remodeling	29.3 TPM	2	no/yes	[12]
Gpr34	Sensory/immune function	Expressed in macrophages (immune function). Although high expression found in placenta, no info on function there	60.9 TPM	1	no/no	[8, 13]
Btbd7	Tissue remodeling, cell migration, regulation of branching morphogenesis	Possible function in placental branching morphogenesis, associated with preeclampsia	6.4 TPM	8	yes/yes	[14, 15]
Glp1	energy homeostasis	Many functions, but not placenta-specific	No expression	NA	no/no	[16]
Cldn4	claudin 4: tight junction protein in epithelial cells	Yes, involved in placental tight junctions, regulates placental iron transport. Also activates matrix metalloproteinases	47.8 TPM	15	no/yes	[5-7]
Slc35d3	solute transporter	No, neuron associated	No expression	NA	yes/yes	[17]
Pcdh10	calcium-dependent cell-adhesion protein	Cadherins are associated with placental development by regulating cell adhesion. Pcdh10 is expressed in placenta, but even higher expression was detected in brain.	36.7 TPM	2	yes/yes	[8, 18]
LOC103465290	uncharacterized protein; PSI blast gives TRAF family member-associated NF-kappa-B activator (TANK gene) as closest hit that is not an ‘uncharacterized protein’.	TANK is involved in innate immunity. However, it is uncertain if this protein performs the same function. No indications for a placental function.	NA	NA	yes/yes
Allc	Allantoicase; involved in purine metabolism	No, enzyme involved in purine metabolism	Pseudogene in human	NA	yes/yes	[19]
Slc20a1	Involved in ECM calcification, phosphate metabolism, organ development	None of the functions seem specific for placenta, but it is highly expressed in human placenta. No literature on placental function.	40.7 TPM	6	no/no	[20, 21]
From gene duplication analysis:
Cdh1	cell-cell adhesion protein in epithelial cells	Yes, essential in placenta formation and function	86.6 TPM	10	yes/yes	[22]
LOC103465509	uncharacterized protein	no info on function	NA	NA	no/no
Pla2g2a	calcium-dependent secretory phospholipase A2, steroid metabolism	Isolated from placenta, proposed role in placental steroid and fatty acid metabolism	35.7 TPM	6	no/no	[1, 2]
Camk2g	may function in dendritic spine and synapse formation and neuronal plasticity	Although widely expressed, its primary function seems to be neuron related	38 TPM	6	yes/yes	[23]
Ccdc88a	signaling protein	Seems to be neuron associated based on mutation phenotype	14.1 TPM	12	yes/yes	[24]
Urah	Urate hydrolase; involved in purine metabolism	No, enzyme involved in purine metabolism	Pseudogene in human	NA	yes/yes	[25]
				*according to the HPA dataset in the human ProteinAtlas[8].
Literature
1	Buhl, W., et al., A novel phospholipase A2 from human placenta. Biochemical Journal, 1995. 311(Pt 1): p. 147.
2	Ababneh, M. and M. Troedsson, Ovarian steroid regulation of endometrial phospholipase A2 isoforms in horses. Reproduction in Domestic Animals, 2013. 48(2): p. 311-316.
3	Yang, Q., et al., Expression of tissue inhibitor of metalloproteinase-4 (TIMP-4) in endometrium and placenta of rhesus monkey (Macaca mulatta) during early pregnancy. Life sciences, 2006. 78(24): p. 2804-2811.
4	Cavallotti, I., et al., Expression of the retinoblastoma-related p107 and Rb2/p130 genes in human placenta: An imunohistochemical study. Histology and histopathology, 2001. 16(4): p. 1057-1060.
5	Miyamori, H., et al., Claudin promotes activation of pro-matrix metalloproteinase-2 mediated by membrane-type matrix metalloproteinases. Journal of Biological Chemistry, 2001. 276(30): p. 28204-28211.
6	Gaetje, R., et al., Differential expression of claudins in human endometrium and endometriosis. Gynecological Endocrinology, 2008. 24(8): p. 442-449.
7	Ahn, C., et al., Placental claudin expression and its regulation by endogenous sex steroid hormones. Steroids, 2015. 100: p. 44-51.
8	Uhlén, M., et al., Tissue-based map of the human proteome. Science, 2015. 347(6220): p. 1260419.
9	Kim, M.J., et al., The Parkinson’s disease-linked protein TMEM230 is required for Rab8a-mediated secretory vesicle trafficking and retromer trafficking. Human molecular genetics, 2017. 26(4): p. 729-741.
10	Deng, L., J. Feng, and R. Broaddus, The novel estrogen-induced gene EIG121 regulates autophagy and promotes cell survival under stress. Cell death & disease, 2010. 1(4): p. e32.
11	Lee, H.-Y., et al., The gene for paroxysmal non-kinesigenic dyskinesia encodes an enzyme in a stress response pathway. Human molecular genetics, 2004. 13(24): p. 3161-3170.
12	Szabova, L., et al., Membrane-type MMPs are indispensable for placental labyrinth formation and development. Blood, 2010. 116(25): p. 5752-5761.
13	Schöneberg, T., et al., The G protein-coupled receptor GPR34–the past 20 years of a grownup. Pharmacology & therapeutics, 2018.
14	Onodera, T., et al., Btbd7 regulates epithelial cell dynamics and branching morphogenesis. Science, 2010. 329(5991): p. 562-565.
15	Jia, R.-Z., et al., Screening for differential methylation status in human placenta in preeclampsia using a CpG island plus promoter microarray. International journal of molecular medicine, 2012. 30(1): p. 133-141.
16	Holst, J.J., The physiology of glucagon-like peptide 1. Physiological reviews, 2007. 87(4): p. 1409-1439.
17	Wei, Z.-B., et al., SLC35D3 increases autophagic activity in midbrain dopaminergic neurons by enhancing BECN1-ATG14-PIK3C3 complex formation. Autophagy, 2016. 12(7): p. 1168-1179.
18	Aplin, J., C. Jones, and L. Harris, Adhesion molecules in human trophoblast–a review. I. Villous trophoblast. Placenta, 2009. 30(4): p. 293-298.
19	Takada, Y. and T. Noguchi, The degradation of urate in liver peroxisomes. Association of allantoinase with allantoicase in amphibian liver but not in fish and invertebrate liver. Journal of Biological Chemistry, 1983. 258(8): p. 4762-4764.
20	Beck, L., et al., The phosphate transporter PiT1 (Slc20a1) revealed as a new essential gene for mouse liver development. PloS one, 2010. 5(2): p. e9148.
21	El Husseini, D., et al., High expression of the Pi-transporter SLC20A1/Pit1 in calcific aortic valve disease promotes mineralization through regulation of Akt-1. PLoS One, 2013. 8(1): p. e53393.
22	Stemmler, Marc P., and Ivan Bedzhov. "A Cdh1HA knock‐in allele rescues the Cdh1−/− phenotype but shows essential Cdh1 function during placentation." Developmental Dynamics 239.9 (2010): 2330-2344.
23	Waggener, Christopher T., et al. "CaMKIIβ regulates oligodendrocyte maturation and CNS myelination." Journal of Neuroscience 33.25 (2013): 10453-10458.
24	Nahorski, Michael S., et al. "CCDC88A mutations cause PEHO-like syndrome in humans and mouse." Brain 139.4 (2016): 1036-1044.
25	Zanotti, Giuseppe, et al. "Vertebrate 5-hydroxyisourate hydrolase identification, function, structure, and evolutionary relationship with transthyretin." Recent Advances in Transthyretin Evolution, Structure and Biological Functions. Springer, Berlin, Heidelberg, 2009. 95-108.
