# Supplementary material for: The genome of the live-bearing fish Heterandria formosa implicates a role of conserved vertebrate genes in the evolution of placental fish
Source: BMC Evol Biol. 2019 Jul 26;19:156. doi: 10.1186/s12862-019-1484-2 (PMC6660938; doi:10.1186/s12862-019-1484-2)
Supplement: Supplementary file 2 — Table S2. GO terms significantly enriched in positively selected genes in H. formosa, using a list of all tested genes ranked by p-value. (XLSX 11 kb) [file 12862_2019_1484_MOESM2_ESM.xlsx]

## Sheet: Sheet1
SI 2: GO terms significantly enriched in positively selected genes in H. formosa, using a list of all tested genes ranked by p-value (GOrilla)
GO term	Description	p-value	FDR q-value	Enrichment (fold)
GO:0098742	cell-cell adhesion via plasma-membrane adhesion molecules	8.3e-07	0.00462	71.64
GO:0098609	cell-cell adhesion	9.01e-06	0.0251	46.05
GO:0016338	calcium-independent cell-cell adhesion via plasma membrane cell-adhesion molecules	3.82e-05	0.0708	221.62
GO:0022610	biological adhesion	0.000128	0.178	8.62
GO:0007155	cell adhesion	0.000128	0.143	8.62
GO:0007204	positive regulation of cytosolic calcium ion concentration	0.000178	0.165	4.51
GO:0006935	chemotaxis	0.00028	0.222	2.65
GO:0042417	dopamine metabolic process	0.000473	0.329	64.47
GO:0042423	catecholamine biosynthetic process	0.000473	0.292	64.47
GO:0046189	phenol-containing compound biosynthetic process	0.000473	0.263	64.47
GO:0009713	catechol-containing compound biosynthetic process	0.000473	0.239	64.47
GO:0042330	taxis	0.000551	0.255	2.49
GO:0051043	regulation of membrane protein ectodomain proteolysis	0.000846	0.362	1182
GO:0051045	negative regulation of membrane protein ectodomain proteolysis	0.000846	0.336	1182
GO:0016477	cell migration	0.000853	0.316	1.76
GO:0010951	negative regulation of endopeptidase activity	0.000989	0.344	7.79
